# Supplementary material for: Virus-like particle-mediated delivery of structure-selected neoantigens demonstrates immunogenicity and antitumoral activity in mice
Source: J Transl Med. 2024 Jan 3;22:14. doi: 10.1186/s12967-023-04843-8 (PMC10763263; doi:10.1186/s12967-023-04843-8)
Supplement: Supplementary file 1 — Additional file 1: Table S1. B16-F10 cells mutanome. Gene, neoantigen and wild-type peptides are indicated. NOHA, MHCflurry and NetMHCpan4 scores are also shown for H2-Db and H2-Kb mouse MHC-I. [file 12967_2023_4843_MOESM1_ESM.xlsx]

## Sheet: Mouse candidates selection
SupTable 1
					H2-Db			H2-Kb
Gene Name	Mutated	Wildtype	ID_of_mutation	TIER_class	NetMHCpan4	NOAH	MHCflurry	NetMHCpan4	NOAH	MHCflurry	Structural_comments_for_TIER_classification
Rnf246	ASRGNGEYV	ASRGNGEYA	ENSMUSP00000149976:A106V	TIER1	0.1812	-5.01	0.29775	20.8496	1.41	20.3104	Valine is an anchor residue at position 9, Alanine is not
Pcmtd1	VSFAPLVQL	VSFAPLVQP	ENSMUSP00000138680:P46L		2.4091	0.2	1.5625	0.1152	-6.03	0.057125	Leucine is considered an anchor residue, Proline is not
Wdr3	DTFEHIQTL	DKFEHIQTL	ENSMUSP00000060613:K663T		4.472	-0.46	12.7477	1.2868	-6.51	1.1405	Lysine is a prohibited residue at this anchor position 2, Threonine is an anchor
Wiz	ASPPPTARM	ASPPPTARK	ENSMUSP00000069443:K467M		4.0082	-2.42	4.917	1.8605	-3.04	0.709875	Lysine is a prohibited residue at anchor position 9, Methionine is an anchor
Mfhas1	LAVSCRDPL	LPVSCRDPL	ENSMUSP00000147927:P428A		0.049	-5.11	0.029	4.283	-3.56	2.33637	Proline is a prohibited residue at anchor position 2, Alanine is prefered
Clcn1	KTLPYLPDL	KKLPYLPDL	ENSMUSP00000130148:K515T		7.2747	1.48	8.88425	0.53	-3.39	0.296125	Lysine is prohibited residue at anchor position 2, Threonine is prefered
Mybpc3	YGPPKYKAL	YEPPKYKAL	ENSMUSP00000127070:E1172G		2.3227	-2.26	3.17787	0.8524	-3.76	0.280375	Glutamate is prohibited residue at anchor position 2, Glycine is prefered (tolerated)
Tbc1d5	SMIEQDVKI	SMIEQDVKR	ENSMUSP00000024717:R169I		0.9952	-5.44	2.28638	7.8186	-0.86	4.64663	Arginine is very prohibited residue at anchor position 9 in both alleles, Isoleucine is an anchor
Acox3	SALWSDTPM	SALWSDTPK	ENSMUSP00000109876:K18M		0.025	-10.08	0.02625	2.5179	-0.76	2.60087	Lysine is a very prohibited residue at anchor position 9, Methionine is an anchor
Gtf2f2	ISIQNVKGI	IGIQNVKGI	ENSMUSP00000086312:G221S		0.1526	-5.7	0.102125	2.7397	-3.71	1.1405	Serine is considered an anchor residue, Glycine is not
Ctsd	VSFANAVVL	VGFANAVVL	ENSMUSP00000063904:G397S		0.0085	-5.13	0.003	0.2207	-4.61	0.283375	Serine is an anchor at position 2
Dock9	FAYIQVTHM	FAYIQVTHV	ENSMUSP00000047881:V1877M		0.1073	-7.13	0.024375	0.3217	-3.6	0.095	Methionine is a better anchor. Valine is also an anchor, albeit weaker
Fbxl14	VAIGHLAGM	VGIGHLAGM	ENSMUSP00000032094:G186A		0.9108	-2.83	0.937375	0.1367	-5.94	0.112375	Alanine is prefered as an anchor at position 2, rather than Glycine
Arvcf	VVHLYLSLL	VVRLYLSLL	ENSMUSP00000087562:R666H	TIER2	6.4437	2.62	6.58063	0.0435	-6.4	0.03625	Better fit in the binding groove
B3galt6	VHYLRLSLE	VHYLRLSRE	ENSMUSP00000057521:R228L		33.8994	4.49	35.5834	1.5119	-3.65	0.660125	Should not affect binding, but large change in amino acid properties. Loss of positive charge in a T cell contact region
Chd6	YYIMNGPQL	YYIMNDPQL	ENSMUSP00000042291:D1602G		0.1051	-5.21	0.096125	3.4411	1.01	2.95725	Should not affect binding, but large change in amino acid properties. Loss of positive charge in a T cell contact region
Micall2	MSKSFLSKI	KSKSFLSKI	ENSMUSP00000039707:K991M		8.7931	3.1	8.3435	0.5772	-3.07	0.213125	Should not affect binding, but large change in amino acid properties. Loss of positive charge in a T cell contact region
Rik	CIIRNVQVL	RIIRNVQVL	ENSMUSP00000034361:R37C		0.0656	-5.27	0.2345	3.842	-3.19	4.16763	Should not affect binding, but large change in amino acid properties. Loss of positive charge in a T cell contact region
Apbb2	CMLRYQTCL	CMLRYQKCL	ENSMUSP00000084511:K710T		0.6978	-4.41	5.66937	0.618	-5.46	0.529375	Should not affect binding, but large change in amino acid properties. Loss of positive charge in a T cell contact region
Wiz	TARMMFSGL	TARKMFSGL	ENSMUSP00000069443:K467M		4.7032	4.03	13.3909	0.1238	-4.21	0.05825	Should not affect binding, but large change in amino acid properties. Loss of positive charge in a T cell contact region
Lins1	RMLQNSDTL	RMLQNSDKL	ENSMUSP00000112404:K154T		0.0064	-9.18	0.00075	5.6665	-1.22	4.88338	Should not affect binding, but large change in amino acid properties. Loss of positive charge in a T cell contact region
Mrm2	TTFQKILEL	RTFQKILEL	ENSMUSP00000031536:R134T		1.9256	1.96	5.18762	0.2724	-5.35	0.36325	Should not affect binding, but large change in amino acid properties. Loss of positive charge in a T cell contact region
Dennd5a	ITAHMYEAV	ITAHMYEDV	ENSMUSP00000079295:D1250A		4.2327	-1.84	8.88425	1.2975	-3.22	0.76675	Aspartate to Alanine at position 8 is a significant change: loss of negative charge in a region that should be partially binding to the TCR
Trim43c	MTLWWLTSV	MTLWWLKSV	ENSMUSP00000129255:K170T		2.4824	-2.31	8.52475	0.5634	-3.18	0.162375	Should not affect binding, but large change in amino acid properties. Loss of positive charge in a T-cell contact region
Pcdhb21	NAPEFGRTL	NAPEFERTL	ENSMUSP00000056424:E241G		1.5433	-5.25	1.98575	2.0611	-2.27	0.406	Loss of negative charge in a region in contact with the TCR
Aldh1b1	TSYSTAALL	TSYSTAAAL	ENSMUSP00000134082:A26L		1.297	0.95	6.58063	0.0923	-5.62	0.075	Gain of atoms at position 8, in contact with TCR. Should not affect binding
Cacna1c	VMMDNFDYL	VIMDNFDYL	ENSMUSP00000151863:I1316M		0.0074	-7.02	0.00425	0.2423	-5.05	0.124625	Methionine is prefered to Isoleucine at position 2
Fyb	YGYILRSYL	YGYVLRSYL	ENSMUSP00000123895:V149I	TIER3	0.1221	-0.84	0.00875	0.1182	-4.15	0.124625	Valine to Isoleucine at position 4 does not make a difference
Ddb1	VLMINGEEV	VLMLNGEEV	ENSMUSP00000025649:L438I		0.0493	-5.48	0.074625	9.9077	1.96	10.3483	Leucine to Isoleucine at position 4 does not make a difference. They are structurally similar, no binding preferences
Orc2	VVPSFSAEI	FVPSFSAEI	ENSMUSP00000109964:F230V		2.2109	0.12	6.45538	0.1755	-3.51	0.245	Phenilalanine to Valine at position 1 is prefered by H2-Kb, but not for H2-Db. No major change
Numa1	TFFQKEQAL	KFFQKEQAL	ENSMUSP00000081912:K1331T		10.7122	3.81	14.053	1.5749	-4.99	0.372375	No choice preference
Pole	MMKKFFLQL	MMKKLFLQL	ENSMUSP00000007296:L1847F		3.8258	5.14	3.48238	0.0817	-4.26	0.30725	No major change
Atm	ISIAKYENC	ISIAKYESC	ENSMUSP00000028781:S745N		9.1377	-0.53	8.0155	0.8331	-3.6	0.473625	No major change
Pask	ANFIFRQLV	ASFIFRQLV	ENSMUSP00000027493:S1166N		2.4015	3.69	6.33488	0.0395	-4.83	0.035125	Mutation affecting an anchor position but both wild type and mutated are good binders
Gm45713	AAIVGKQVL	AAIVAKQVL	ENSMUSP00000147813:A267G		0.1859	-5.6	0.245375	10.7225	-0.74	8.43825	Alanine to Glycine at position 5 does not make a difference
Map3k6	VCFDYTFAL	VCFHYTFAL	ENSMUSP00000030677:H318D		6.8856	2.85	9.89387	0.1241	-5.42	0.237625	No major change
Enpp2	NMVQMYPAF	NMVPMYPAF	ENSMUSP00000128941:P755Q		1.7287	-1.85	4.917	2.054	-4.51	1.17213	No major change in binding, but change in amino acid properties
Clcn1	IQVKTLPYL	IQVKKLPYL	ENSMUSP00000130148:K515T		0.5676	-1.31	0.286875	1.5387	-3.62	0.855625	No major change
Cd99l2	RAQSNPMEL	RAPSNPMEL	ENSMUSP00000078944:P63Q		0.0464	-7.48	0.11775	10.894	0.4	7.68288	No major change
Actn4	VTFQAFIDV	VTFQAFIDF	ENSMUSP00000151188:F246V		7.0284	5.48	4.513	0.3082	-3.1	0.283375	Phenilalanine to Valine at position 9 does not make a difference. Both are good anchors
Col4a4	ASGPSPDTV	ASGPSPDTL	ENSMUSP00000084282:L1662V		1.9356	-5.34	2.04237	45.8991	2.27	23.2754	Leucine to Valine at position 9 does not make a difference. Both are good anchors

## Sheet: FrameShifts
					H2-Db		H2-Kb
Gene Name	Mutated	Change	ID_of_mutation	TIER_class	NOAH	MHCflurry	NOAH	MHCflurry
Zbtb41	FSVIFVTSV	SVIFVTSVIRQSLT*	ENSMUSP00000045570:E389FrameShift(SVIFVTSVIRQSLT*)	TIER4	-3.61	3926340349775450	-1.23	2009573889276000
Zbtb41	TSVIRQSLT	SVIFVTSVIRQSLT*	ENSMUSP00000045570:E389FrameShift(SVIFVTSVIRQSLT*)		3.66	3043075716955690	-1.76	8514738071206150
Cilp	MAPLRFSGV	MAPLRFSGVAQQPLSN*	ENSMUSP00000036631:M1169FrameShift(MAPLRFSGVAQQPLSN*)		1.68	1.3517e+16	-4.41	1.18386e+16
Cilp	FSGVAQQPL	MAPLRFSGVAQQPLSN*	ENSMUSP00000036631:M1169FrameShift(MAPLRFSGVAQQPLSN*)		-2.99	1318662730122610	-0.29	1669506651629510
Prtg	DTLHHLVCF	GPPGRGKGDPDRRRHCPCFLETPRWPRDSGDTLHHLVCFQEGLDCGRVAGSSPRRGNHHGFAGKPGGRERVHCQDICVQRGGRRALFKLRGAGRPPQGCFRVEPEAQAFGFFQCQSLFRLLPSGPKVNDGHRSRRWHSLDLYPHLCSHLDLPKQSQEVIRL*	ENSMUSP00000055815:G815FrameShift(GPPGRGKGDPDRRRHCPCFLETPRWPRDSGDTLHHLVCFQEGLDCGRVAGSSPRRGNHHGFAGKPGGRERVHCQDICVQRGGRRALFKLRGAGRPPQGCFRVEPEAQAFGFFQCQSLFRLLPSGPKVNDGHRSRRWHSLDLYPHLCSHLDLPKQSQEVIRL*)		2.68	2615693223598820	-2.72	8486043380691520
Prtg	RVHCQDICV	GPPGRGKGDPDRRRHCPCFLETPRWPRDSGDTLHHLVCFQEGLDCGRVAGSSPRRGNHHGFAGKPGGRERVHCQDICVQRGGRRALFKLRGAGRPPQGCFRVEPEAQAFGFFQCQSLFRLLPSGPKVNDGHRSRRWHSLDLYPHLCSHLDLPKQSQEVIRL*	ENSMUSP00000055815:G815FrameShift(GPPGRGKGDPDRRRHCPCFLETPRWPRDSGDTLHHLVCFQEGLDCGRVAGSSPRRGNHHGFAGKPGGRERVHCQDICVQRGGRRALFKLRGAGRPPQGCFRVEPEAQAFGFFQCQSLFRLLPSGPKVNDGHRSRRWHSLDLYPHLCSHLDLPKQSQEVIRL*)		-2.88	1.74423e+16	3.28	5752850260568040
Prtg	FGFFQCQSL	GPPGRGKGDPDRRRHCPCFLETPRWPRDSGDTLHHLVCFQEGLDCGRVAGSSPRRGNHHGFAGKPGGRERVHCQDICVQRGGRRALFKLRGAGRPPQGCFRVEPEAQAFGFFQCQSLFRLLPSGPKVNDGHRSRRWHSLDLYPHLCSHLDLPKQSQEVIRL*	ENSMUSP00000055815:G815FrameShift(GPPGRGKGDPDRRRHCPCFLETPRWPRDSGDTLHHLVCFQEGLDCGRVAGSSPRRGNHHGFAGKPGGRERVHCQDICVQRGGRRALFKLRGAGRPPQGCFRVEPEAQAFGFFQCQSLFRLLPSGPKVNDGHRSRRWHSLDLYPHLCSHLDLPKQSQEVIRL*)		3.77	2.60903e+16	-2.21	2.21629e+16
Prtg	GFFQCQSLF	GPPGRGKGDPDRRRHCPCFLETPRWPRDSGDTLHHLVCFQEGLDCGRVAGSSPRRGNHHGFAGKPGGRERVHCQDICVQRGGRRALFKLRGAGRPPQGCFRVEPEAQAFGFFQCQSLFRLLPSGPKVNDGHRSRRWHSLDLYPHLCSHLDLPKQSQEVIRL*	ENSMUSP00000055815:G815FrameShift(GPPGRGKGDPDRRRHCPCFLETPRWPRDSGDTLHHLVCFQEGLDCGRVAGSSPRRGNHHGFAGKPGGRERVHCQDICVQRGGRRALFKLRGAGRPPQGCFRVEPEAQAFGFFQCQSLFRLLPSGPKVNDGHRSRRWHSLDLYPHLCSHLDLPKQSQEVIRL*)		6.8	2.90992e+16	-2.98	9340897802844810
Prtg	HSLDLYPHL	GPPGRGKGDPDRRRHCPCFLETPRWPRDSGDTLHHLVCFQEGLDCGRVAGSSPRRGNHHGFAGKPGGRERVHCQDICVQRGGRRALFKLRGAGRPPQGCFRVEPEAQAFGFFQCQSLFRLLPSGPKVNDGHRSRRWHSLDLYPHLCSHLDLPKQSQEVIRL*	ENSMUSP00000055815:G815FrameShift(GPPGRGKGDPDRRRHCPCFLETPRWPRDSGDTLHHLVCFQEGLDCGRVAGSSPRRGNHHGFAGKPGGRERVHCQDICVQRGGRRALFKLRGAGRPPQGCFRVEPEAQAFGFFQCQSLFRLLPSGPKVNDGHRSRRWHSLDLYPHLCSHLDLPKQSQEVIRL*)		0.79	6710449183218110	-3.53	9742789433653810
Prtg	LYPHLCSHL	GPPGRGKGDPDRRRHCPCFLETPRWPRDSGDTLHHLVCFQEGLDCGRVAGSSPRRGNHHGFAGKPGGRERVHCQDICVQRGGRRALFKLRGAGRPPQGCFRVEPEAQAFGFFQCQSLFRLLPSGPKVNDGHRSRRWHSLDLYPHLCSHLDLPKQSQEVIRL*	ENSMUSP00000055815:G815FrameShift(GPPGRGKGDPDRRRHCPCFLETPRWPRDSGDTLHHLVCFQEGLDCGRVAGSSPRRGNHHGFAGKPGGRERVHCQDICVQRGGRRALFKLRGAGRPPQGCFRVEPEAQAFGFFQCQSLFRLLPSGPKVNDGHRSRRWHSLDLYPHLCSHLDLPKQSQEVIRL*)		7.26	7792602702861380	0.76	9571406994502370
